# Supplementary material for: Evaluation of a competency based medical curriculum in a Sub-Saharan African medical school
Source: BMC Med Educ. 2022 Oct 14;22:724. doi: 10.1186/s12909-022-03781-1 (PMC9569118; doi:10.1186/s12909-022-03781-1)
Supplement: Supplementary file 1 — Supplementary Material 1 [file 12909_2022_3781_MOESM1_ESM.xlsx]

## Sheet: Sheet1
Supplemental Table 1: MBChB Course Listing
Course	Timing Within the Curriculum	Credits
Ethics, First Aid and Professionalism†	Year 1, Semester 1	2
General Histology and Embryology	Year 1, Semester 1	4
Anatomy of the Limbs	Year 1, Semester 1	5
Physiology of cells, tissues, blood & body fluids	Year 1, Semester 1	4
Biochemistry I (Structure and Catalysis)	Year 1, Semester 1	4
Physiology & Biochemistry of Cardiovascular & Respiratory System	Year 1, Semester 2	5
Anatomy of the Trunk	Year 1, Semester 2	5
Physiology of Gastro Intestinal Tract & Renal system	Year 1, Semester 2	4
Physiology and Biochemistry of Endocrine & Reproductive systems	Year 1, Semester 2	3
Biochemistry II (Bioenergetics & Metabolism)	Year 1, Semester 2	4
Foundations of Behavioural Sciences	Year 1, Recess session	2
Fundamental Genetics & Molecular Biology	Year 1, Recess session	3
Physiology of Special senses	Year 1, Recess session	2
General Pathology and Tropical Diseases	Year 2, Semester 1	3
Microbiology I (Bacteriology)	Year 2, Semester 1	4
Anatomy of the Head and neck	Year 2, Semester 1	4
Anatomy & Physiology of the Central Nervous System	Year 2, Semester 1	5
General & Autonomic Nervous system Pharmacology	Year 2, Semester 1	4
Systemic Pathology I (Gastrointestinal tract, Cardiovascular system, Respiratory system & Central Nervous System)*	Year 2, Semester 2	3
Fundamentals of Immunology	Year 2, Semester 2	3
Systems pharmacology (Central Vascular System, Respiratory, Endocrine, Reproductive, Gastrointestinal and Renal system)	Year 2, Semester 2	5
Systemic Pathology II (Endocrine, Central Nervous System, Genitourinary tract)*	Year 2, Semester 2	4
Central Nervous Pharmacology and Psychopharmacology	Year 2, Semester 2	4
Microbiology II (Mycology & Virology)	Year 2, Semester 2	4
Chemotherapy*	Year 2, Recess Session	4
Haematology & Blood Transfusion	Year 2, Recess Session	4
Microbiology III (Parasitology)	Year 2, Recess Session	3
Principles of Surgery	Year 3, Option A course, taken in Semester 1 or 2	4
Clinical Surgery I	Year 3, Option A course, taken in Semester 1 or 2	4
Essential Surgical Skills I	Year 3, Option A course, taken in Semester 1 or 2	3
Clinical Medicine Methods & Practice I	Year 3, Option A course, taken in Semester 1 or 2	4
Clinical Medicine Theory I	Year 3, Option A course, taken in Semester 1 or 2	4
Diagnostic Microbiology	Year 3, Option A/B course, taken in Semester 1 & 2	3
Principles of Obstetrics & Gynaecology I (theory)	Year 3, Option B course, taken in Semester 1 or 2	4
Clinical Methods in Obstetrics and Gynaecology I	Year 3, Option B course, taken in Semester 1 or 2	4
Essentials skills in Obstetrics and Gynaecology I	Year 3, Option B course, taken in Semester 1 or 2	3
Introduction to Clinical Paediatrics and Child Health I	Year 3, Option B course, taken in Semester 1 or 2	5
Principles of Paediatrics and Child Health (Theory)	Year 3, Option B course, taken in Semester 1 or 2	5
Introduction to Public Health - Community Based Education, Research and Service †	Year 3, Recess session	4
Research Methods and Community Diagnosis - Community Based Education, Research and Service	Year 3, Recess session	4
Medical specials (Tuberculosis, Cancer, Dermatovenereology, Infectious Diseases, Palliative Care)	Year 4, Option A course, taken in Semester 1 or 2	3
Medical Ethics, Human Rights & Professionalism	Year 4, Option A course, taken in Semester 1 or 2	3
Health Systems, Management and Leadership - Community Based Education, Research and Service †	Year 4, Option A course, taken in Semester 1 or 2	5
Community Project - Community Based Education, Research and Service	Year 4, Option A course, taken in Semester 1 or 2	4
Ear, Nose & Throat†	Year 4, Option B course, taken in Semester 1 or 2	3
Ophthalmology	Year 4, Option B course, taken in Semester 1 or 2	3
Anaesthesia & Critical Care	Year 4, Option B course, taken in Semester 1 or 2	5
Psychiatry	Year 4, Option B course, taken in Semester 1 or 2	5
Radiology	Year 4, Option B course, taken in Semester 1 or 2	5
Forensic Medicine†	Year 4, Option B course, taken in Semester 1 or 2	3
Family Medicine & Primary Health Care	Year 4, Recess session	5
Electives at Health Delivery Units	Year 4, Recess session	4
Clinical Surgery II	Year 5, Option A course, taken in Semester 1 or 2	5
Essential Surgical Skills II	Year 5, Option A course, taken in Semester 1 or 2	3
Clinical Paediatrics & Child Health	Year 5, Option A course, taken in Semester 1 or 2	5
Fundamentals of Paediatrics and Child Health	Year 5, Option A course, taken in Semester 1 or 2	5
Pharmacotherapeutics	Year 5, Option A course, taken in Semester 1 or 2	3
Principles of Obstetrics & Gynaecology (theory) II	Year 5, Option B course, taken in Semester 1 or 2	3
Clinical Methods in Obstetrics and Gynaecology II	Year 5, Option B course, taken in Semester 1 or 2	5
Essential skills in Obstetrics and Gynaecology II	Year 5, Option B course, taken in Semester 1 or 2	3
Clinical Medicine Methods & Practice II	Year 5, Option B course, taken in Semester 1 or 2	5
Clinical Medicine Theory II	Year 5, Option B course, taken in Semester 1 or 2	5
†No data available
*Insufficient detail provided to make competency dertermination from documented assessments
